# Supplementary material for: An Increased Burden of Highly Active Retrotransposition Competent L1s Is Associated with Parkinson’s Disease Risk and Progression in the PPMI Cohort
Source: Int J Mol Sci. 2020 Sep 8;21(18):6562. doi: 10.3390/ijms21186562 (PMC7554759; doi:10.3390/ijms21186562)
Supplement: Supplementary file 1 [file ijms-21-06562-s001.zip › supp data/Supplementary data Pfaff et al.xlsx]

## Sheet: Table S1
										*highly active	Insertion allele frequency PPMI cohort		Logistic regression analysis
chr	start	end	ID from dbRIP_HS_ME UCSC genome browser	Retrotransposition activity (% L1.3) Beck et al 2010 or Brouha et al 2003 (% L1RP)	Total offspring Gardner et al 2017	Total 3' transductions in tumours Tubio et al 2014	Total 3' transductions Rodriguez-Martin et al 2020	Allele frequency 1000 genomes Gardner et al 2017	Allele frequency Brouha et al 2003	ID	Controls	PD	p value	Bonferroni corrected p value
chr1	71888204	71894235	2000087h			1
chr1	80939203	80945256	2000098h		1			1
chr1	84052342	84058419	2000106h		3	7	39	1
chr1	85927052	85933099	2000108h		1			1
chr1	86679080	86685128	2000111h			4	39
chr1	113497221	113503257	2000154h	3	2	3	15	1	0.7	Ref_RCL1_1	0.839888	0.850275	0.5978	1
chr1	118852352	118858380	2000162h	ND	13	7	43	1	1
chr1	121532230	121538268	2000163h			1	1
chr1	174590324	174596379	2000196h	0.3					0.79
chr1	180866812	180872843	2000208h	0.2					1
chr1	187343764	187349813	2000212h	0	1			1	1
chr1	187597672	187603699	2000213h	0.3					1
chr1	196219371	196225402	2000242h			1	3
chr1	247687153	247693203	2000282h	12.1			6		0.2	Ref_RCL1_2	0.111732	0.118919	0.7029	1
chr2	10996106	11002137	2001361h				7
chr2	102566355	102572398	2001447h	0.9					1
chr2	148188746	148194773	2001522h		1			1
chr2	172315253	172321296	2001556h		1			1		Ref_RCL1_3	0.807263	0.766304	0.1904	1
chr3	53365276	53371339	2001812h			1	4
chr3	89460825	89466870	2001864h		3	1	8	0.986
chr3	103556537	103562584	2001885h	0.1					1
chr4	21159374	21165420	2002056h	7.1			7		0.46	Ref_RCL1_4	0.347458	0.375	0.1767	1
chr4	23614772	23620793	2002061h			1	2
chr4	59078848	59084877	2002116h	3.4				0.44		Ref_RCL1_5	0.50838	0.463612	0.2949	1
chr4	74717569	74723601	2002158h		2		6	0.999		Ref_RCL1_6	0.358824	0.339489	0.3882	1
chr4	79966908	79972933	2002169h		3	2	7	1		Ref_RCL1_7*	0.351429	0.375714	0.2824	1
chr4	90675739	90681769	2002190h				16
chr4	93608283	93614349	2002195h	0.5				0.66
chr4	98592436	98598463	2002206h		1			1
chr4	111894788	111900830	2002236h	0.1					1
chr4	136293495	136299560	2002277h	6.2			22		1
chr5	39787653	39793671	2002414h			17	25
chr5	58384161	58390205	2002438h	0			6		0.04
chr5	79778885	79784938	2002466h	9.7	1		12	1	1
chr5	81616091	81622140	2002467h			1
chr5	86510676	86516743	2002474h		1			1
chr6_GL000253v2_alt:1206981-1213011			-	80					0.04
chr6	2417775	2423803	2002617h	1					1
chr6	19764873	19770918	2002632h			17	10			Ref_RCL1_8*	0.589888	0.603261	0.714	1
chr6	24811657	24817717	2002635h	112.7	2	2	25	0.606	0.3	Ref_RCL1_9*	0.143258	0.172507	0.3002	1
chr6	51666558	51671972	-			1	2
chr7	30439232	30445273	2002901h	3		1	36		0.98
chr7	49680246	49686300	2002915h				8
chr7	63148832	63154869	2002922h	0.1					1
chr7	66286854	66292884	2002924h			2	1
chr7	110707005	110713038	2002986h	2.1					0.78
chr7	111243516	111249546	2002987h	1.6					1
chr7	113776123	113782152	2002992h	3.8					0.02	Ref_RCL1_10	0.0477528	0.0619946	0.3279	1
chr7	141920660	141926712	2003036h	11.4		15	3		0.88	Ref_RCL1_11	0.988827	0.96496	0.02308	1
chr8	72875538	72881597	2003133h			5	32			Ref_RCL1_12*	0.0810056	0.0902965	0.6371	1
chr8	125582878	125588888	2003210h	ND		1	1			Ref_RCL1_13	0.075419	0.0849057	0.9234	1
chr8	134070756	134076788	2003227h	89.4	2	4	42	1	0.44	Ref_RCL1_14*	0.463483	0.403794	0.05251	1
chr9	83049539	83055585	2003319h			2	2
chr9	95697571	95703603	2003333h	1.4					1
chr9	112798108	112804159	2003360h			6	128
chr10	19088602	19094618	2000306h			1
chr10	85355507	85361539	2000370h				8
chr10	98782941	98788984	2000383h		1			1
chr10	109812438	109818457	2000403h	11.6		4	9		0.04	Ref_RCL1_15	0	0.00134771	0.9993	1
chr11	14715909	14721938	2000438h			1	5
chr11	93136638	93142685	2000553h				18			Ref_RCL1_16	0.335	0.301	0.2825	1
chr11	93420985	93427032	2000554h				13
chr11	95436205	95442245	2000557h	1.2					0.85	Ref_RCL1_17	0.723	0.703	0.3595	1
chr12	3499196	3505228	2000607h	0.1	1	6	24	1	1
chr12	126299024	126305038	2000748h	2.3					0.67	Ref_RCL1_18	0.717514	0.750674	0.2365	1
chr13	76612823	76618865	2000827h			1
chr14	30684810	30690838	2000901h			1	1
chr15	70729515	70735159	2001041h	0.3					0.87	Ref_RCL1_19	0.908571	0.908967	0.6402	1
chr15	83383652	83389616	-			1
chr17_GL383565v1_alt:54,994-61,004			-	2.1
chr18	59403940	59409970	2001264h			10	35
chr20	7116195	7122199	2001663h	2.4					0.41	Ref_RCL1_20	0.679775	0.683288	0.458	1
chr20	23426109	23432140	2001683h			8	29
chr22	28663262	28669314	2001753h	13.8	2	137	794	1	1
chrX	11707249	11713279	2003386h	2.6	4	7	183	1	0.77	Ref_RCL1_21*	0.782	0.764	0.8137	1
chrX	11935088	11941327	2003387h	132	1	20	112	0.744	0.34	Ref_RCL1_22*	0.571	0.611	0.6298	1
chrX	83059584	83065650	2003498h	0.4	1			1	1
chrX	96057824	96063860	2003524h	42.3					0.44
chrX	106469271	106475318	2003546h			1	3
chrX	142477850	142483853	2003598h	0.1					1
chrX	147653724	147659766	2003610h		1			1

## Sheet:  Table S2
									*highly active	Insertion allele frequency PPMI cohort		Logistic regression analysis
chr	start	Retrotransposition activity (% L1.3) Beck et al 2010 or Brouha et al 2003 (% L1RP)	Total offspring Gardner et al 2017	Total 3' transductions in tumours Tubio et al 2014	Total 3' transductions Rodriguez-Martin et al 2020	Allele frequency 1000 genomes Gardner et al 2017	Allele frequency EUR 1000 genomes Sudment et al 2015	Allele frequency Beck et al 2010	ID	Controls	PD	p value	Bonferroni corrected p value
chr1	31538737				13
chr1	102103353				5		0.242		NR_RCL1_1	0.258	0.288	0.4718	1
chr1	116438206				13
chr1	162214528				6
chr1	165583912			1	1				NR_RCL1_2	0.0870787	0.0954301	0.8798	1
chr1	179606269	11			6
chr1	222405774				3		0.005
chr2	22968137	23		2	1				NR_RCL1_3	0.539326	0.534946	0.8353	1
chr2	29446702		1			0.0002	0.00099
chr2	36343143	13		5	13				NR_RCL1_4	0.432584	0.44086	0.7764	1
chr2	57293935	1
chr2	134360114			6	6
chr2	143253224		1		14	0.163677	0.1379		NR_RCL1_5	0.224719	0.217742	0.7723	1
chr2	148958013	170						0.00249 - Zimbabwean panel
chr2	155671336	150	41	21	116	0.160416			NR_RCL1_6*	0.30618	0.317204	0.8275	1
chr2	190614017	57			15				NR_RCL1_7	0.179775	0.197581	0.3104	1
chr3	20049033			3	15		0.0346		NR_RCL1_8	0.0280899	0.0362903	0.3167	1
chr3	27487804			1	5
chr3	38584591	101						0.266	NR_RCL1_9*	0.275281	0.25	0.2707	1
chr3	55754549			3	15	0.370567			NR_RCL1_10	0.530899	0.491935	0.2175	1
chr3	80541026		1		3	0.0746025			NR_RCL1_11	0.283708	0.293011	0.9889	1
chr3	81941876	69
chr3	86135678		1			0.00285365	0
chr3	98210481			2
chr3	101560800				15
chr3	123871880			40	97
chr3	131350936	157
chr3	151430760			3	10				NR_RCL1_12	0.716292	0.767473	0.02818	1
chr3	161330258				49
chr3	173031344		2			0.0103954	0.0079
chr3	186654335				22				NR_RCL1_13	0.343	0.317	0.4727	1
chr4	10631055				7		0.052		NR_RCL1_14	0.065	0.078	0.7836	1
chr4	81285439	98						0.00249 - Zimbabwean panel
chr4	109327201	36			27
chr4	111707826			3	6				NR_RCL1_15	0.264045	0.294355	0.3807	1
chr4	128044287		1			0.0201794
chr4	146220506	54					0
chr4	151811559			1	17
chr5	16464187				2		0.018		NR_RCL1_16	0.02	0.023	0.9413	1
chr5	16882902				4		0.007
chr5	21207624	6							NR_RCL1_17	0.244382	0.270161	0.3921	1
chr5	35815057	161
chr5	68888603				8
chr5	90154966			19	35
chr5	110144574			3	5
chr5	113367383			6
chr5	137679086				8				NR_RCL1_18	0.301	0.293	0.8794	1
chr6	13190800	141	14	98	195	0.182634		0.178	NR_RCL1_20*	0.266854	0.34543	0.004	0.303
chr6	19792884				9		0.01		NR_RCL1_19	0.008	0.022	0.09525	1
chr6	27988268	129
chr6	29952500			6	275				NR_RCL1_21*	0.0252809	0.0362903	0.1892	1
chr6	32645667				3
chr6	62658302		1		2	0.127395			NR_RCL1_22	0.185393	0.200269	0.7163	1
chr6	72089821	69		1	1			0.21
chr6	102398211				4				NR_RCL1_23	0.045	0.055	0.5852	1
chr6	108661436	79
chr6	123532831			4	5		0.14158		NR_RCL1_24	0.151685	0.119624	0.1395	1
chr6	145179710			1
chr6	157547536			1	5
chr7	3851640	126						0.00249 - Zimbabwean panel
chr7	8847086	86						0.063
chr7	47825228				72
chr7	53584854	118		4	19		0.2188	0.207	NR_RCL1_25*	0.216292	0.237903	0.5764	1
chr7	116630266				8		0
chr7	143121575	62					0.06336		NR_RCL1_26	0.0561798	0.0645161	0.5597	1
chr8	9611639				7
chr8	56249345			1	14				NR_RCL1_27	0.0308989	0.0362903	0.5385	1
chr8	122631646	74					0	0.00349
chr9	5491407				4				NR_RCL1_28	0.202	0.203	0.9709	1
chr9	91654509	21					0.0594		NR_RCL1_29	0.0561798	0.0497312	0.9124	1
chr9	96602545				7
chr9	104873742	119						0
chr9	108802689			1	13				NR_RCL1_30	0.132022	0.100806	0.1984	1
chr10	18776856				3
chr10	31228534				8
chr10	36470343				6		0.015		NR_RCL1_31	0.059	0.044	0.4021	1
chr10	89957906	1					0.0891		NR_RCL1_32	0.11236	0.094086	0.3938	1
chr10	122695716	1							NR_RCL1_33	0.258427	0.241935	0.6125	1
chr11	45135480				7
chr11	87855753			2	1		0.00792
chr12	33172860				5				NR_RCL1_34	0.233	0.244	0.3726	1
chr12	70626255				11		0.04		NR_RCL1_35	0.042	0.039	0.7027	1
chr12	96518777				8		0.014
chr12	117376651	107	1		9	0.203628		0.44	NR_RCL1_36*	0.367978	0.400538	0.4268	1
chr12	126318418	1							NR_RCL1_37	0.292135	0.240591	0.1171	1
chr13	40432507	191
chr13	60647019			1
chr13	60888198			16	50				NR_RCL1_38*	0.581461	0.571237	0.8166	1
chr14	24523706				4
chr14	30681624			10	16				NR_RCL1_39*	0.162921	0.146505	0.4618	1
chr14	33670953	118					0.03564		NR_RCL1_40*	0.0421348	0.0403226	0.5468	1
chr14	52201076	3		1					NR_RCL1_41	0.435393	0.46371	0.311	1
chr14	58753690		3	40	347	0.1129	0.1465		NR_RCL1_42*	0.157303	0.157258	0.9312	1
chr14	68317528	68						0.078
chr14	70731060				15				NR_RCL1_43	0.138	0.136	0.764	1
chr15	33739681	1							NR_RCL1_44	0.148876	0.147849	0.7643	1
chr15	35361972	120						0.00174
chr15	55959002			1	15
chr15	68395717			1
chr15	84597663				12
chr16	27414606				15
chr17	18873180	139
chr17	34808432	38					0.0386		NR_RCL1_45	0.0393258	0.0389785	0.6435	1
chr17	66641176	130		2	3			0.223	NR_RCL1_46*	0.185393	0.247312	0.08423	1
chr17	69181489		1			0.000815328							1
chr17	70361269	63							NR_RCL1_47	0.252809	0.293011	0.1007	1
chr18	12491264	41						0.0155
chr18	15095263		1			0.433958			NR_RCL1_48	0.651685	0.69086	0.06987	1
chr18	75578682				6
chr19	46521668				2		0.009		NR_RCL1_49	0.011	0.016	0.376	1
chr21	17710048			1	1
chr21	22253908	15						0.264	NR_RCL1_50	0.376404	0.388441	0.3532	1
chr22	16765176	3
chr22	28059952	46						0.0903
chrX	33407554	133						0.209
chrX	95597580	73
chrX	141427268			1

## Sheet: Table S3
	Frequency of Individuals				95% CI
RC-L1 Grouping	Healthy Controls	PD	p value	OR	Lower	Upper
≥35	0.8846	0.932	0.1272	1.306	0.9267	1.84
≥36	0.8654	0.8964	0.3141	1.17	0.8618	1.589
≥37	0.7885	0.835	0.1461	1.209	0.9359	1.562
≥38	0.7244	0.7605	0.1666	1.177	0.9344	1.482
≥39	0.641	0.6634	0.2454	1.134	0.9172	1.402
≥40	0.5513	0.5987	0.12	1.175	0.9588	1.441
≥41	0.4551	0.5049	0.1015	1.183	0.9674	1.447
≥42	0.3846	0.4272	0.2119	1.139	0.9284	1.398
≥43	0.3077	0.3236	0.5822	1.062	0.8564	1.318
≥44	0.2436	0.233	0.8433	0.9767	0.7729	1.234
≥45	0.1667	0.178	0.7764	1.039	0.7965	1.356
≥46	0.1346	0.123	0.6801	0.9391	0.6966	1.266

## Sheet: Table S4
	Frequency of Individuals				95% CI
Highly Active RC-L1 Grouping	Healthy Controls	PD	p value	OR	Lower	Upper
≥6	0.9064	0.9364	0.2396	1.232	0.87	1.746
≥7	0.807	0.8324	0.7414	1.042	0.8165	1.33
≥8	0.6199	0.7283	0.06065	1.212	0.9914	1.481
≥9	0.4503	0.5723	0.02423	1.246	1.029	1.508
≥10	0.3158	0.3873	0.2575	1.123	0.9185	1.374
≥11	0.1637	0.2139	0.2438	1.16	0.9039	1.488
≥12	0.09357	0.1156	0.654	1.075	0.7824	1.478
